# Supplementary material for: Evaluation of Chemical Compositions and the Antioxidant and Cytotoxic Properties of the Aqueous Extract of Tri-Yannarose Recipe (Areca catechu, Azadirachta indica, and Tinospora crispa)
Source: Antioxidants (Basel). 2023 Jul 15;12(7):1428. doi: 10.3390/antiox12071428 (PMC10376335; doi:10.3390/antiox12071428)
Supplement: Supplementary file 1 [file antioxidants-12-01428-s001.zip]

Archive with 1 entries (1 files):
- antioxidants-2464546-supplementary.pdf
